# Supplementary material for: Hierarchical CoMn-LDH and Heterostructured Composites for Advanced Supercapacitors and Electrocatalysis Applications
Source: Materials (Basel). 2025 Jan 28;18(3):604. doi: 10.3390/ma18030604 (PMC11818902; doi:10.3390/ma18030604)
Supplement: Supplementary file 1 [file materials-18-00604-s001.zip]

Archive with 1 entries (1 files):
- materials-3275518-supplementary.pdf
